# Supplementary material for: The Roles of prM-E Proteins in Historical and Epidemic Zika Virus-mediated Infection and Neurocytotoxicity
Source: Viruses. 2019 Feb 14;11(2):157. doi: 10.3390/v11020157 (PMC6409645; doi:10.3390/v11020157)
Supplement: Supplementary file 1 [file viruses-11-00157-s001.zip]

Archive with 3 entries (2 files):
- supplementary material/
- supplementary material/LiG22Viruses_020119_supplementary figure legend.docx
- supplementary material/LiG22Viruses_Supplementary Figs_020119.pptx
